# Supplementary material for: Pharmacokinetic/pharmacodynamic model-based optimization of temocillin dosing strategies for the treatment of systemic infections
Source: J Antimicrob Chemother. 2024 Jul 20;79(10):2484–92. doi: 10.1093/jac/dkae243 (PMC11442000; doi:10.1093/jac/dkae243)
Supplement: dkae243_Supplementary_Data [file dkae243_supplementary_data.zip]

Archive with 2 entries (2 files):
- NONMEM_code.txt
- Supplement_revised.docx
