# Supplementary material for: Pharmacokinetic/pharmacodynamic model-based optimization of temocillin dosing strategies for the treatment of systemic infections
Source: J Antimicrob Chemother. 2024 Jul 20;79(10):2484–92. doi: 10.1093/jac/dkae243 (PMC11442000; doi:10.1093/jac/dkae243)
Supplement: dkae243_Supplementary_Data [file dkae243_supplementary_data.zip › NONMEM_code.txt]

$PROBLEM
;; NONMEM code for simulation of in vitro temocillin effects against E. coli
;; Pharmacokinetic-pharmacodynamic model-based optimisation of temocillin dosing strategies for the treatment of systemic infections
;; Journal of Antimicrobial Chemotherapy (2024)
;; W van Os, A Nussbaumer-Pröll, AD Pham, G-J Wijnant, P Ngougni Pokem, F Van Bambeke, JGC van Hasselt, M Zeitlinger


$INPUT 
ISOL	; isolate
REG	; dosing regimen label
PAP	; temocillin concentration (mg/L) in agar
ID	; simulation subject id
TIME    ; time (h)
CMT	; compartment
DV	; bacterial count (log10[CFU/mL])
EVID	; event identifier
AMT	; temocillin dose (mg)
II	; dosing interval (h)
ADDL	; number of additional doses
RATE	; infusion rate (mg/h)

$DATA ../temo_sims.csv IGN=@ IGN=(ISOL.NE.1) ; this script is for strain ATCC 25922
$SUBROUTINE ADVAN13 TOL=9
$MODEL
COMP = (CENT)   ; popPK central cmt
COMP = (PERI)   ; popPK peripheral cmt
COMP = (S) 	; susceptible population
COMP = (LS)	; less susceptible population
COMP = (RES) 	; resistant population growing on agar with 32 mg/L temocillin
$ABBR PROTECT

$PK
; population PK from Lattere et al. (doi: 10.1093/jac/dku465)
CL = 3.69 * EXP(ETA(1)) 
VC = 14.0 * EXP(ETA(2)) 
Q  = 8.45 
VP = 21.7 
FU = 0.41

KE  = CL/VC
K12 = Q/VC
K21 = Q/VP

; PD model parameters - descriptions in table 3 of main text
CFU_T0_S   = THETA(1)
KG_S       = THETA(2)
EMAX_S     = THETA(3)
EC50_S     = THETA(4)
HILL_S     = THETA(5)

CFU_T0_LS  = THETA(6)
KG_LS 	   = THETA(7)
EMAX_LS    = THETA(8)
EC50_LS    = THETA(9)
HILL_LS    = THETA(10)

CFU_T0_RES = THETA(11)
KG_RES     = THETA(12)
KLIN_RES   = THETA(13)

BMAX_HFIM  = 10**THETA(14)

A_0(3)     = 10**CFU_T0_S
A_0(4)     = 10**CFU_T0_LS
A_0(5)     = 10**CFU_T0_RES

$DES
; PK
DADT(1) = -KE*A(1) + K21*A(2) - K12*A(1) 
DADT(2) = K12*A(1) - K21*A(2)
TEMO    = A(1)/VC*FU

; PD
KDRUG_S   = (EMAX_S  *TEMO**HILL_S) /(EC50_S **HILL_S +TEMO**HILL_S)
KDRUG_LS  = (EMAX_LS *TEMO**HILL_LS)/(EC50_LS**HILL_LS+TEMO**HILL_LS)
KDRUG_RES = (KLIN_RES*TEMO)

CFU = A(3)+A(4)		  ; pop.size on temo-free plates	  
RES = A(5)		  ; pop.size on temo-containing plates		   
IF (RES.GT.CFU) RES = CFU ; constrain pop.size on temo-containing plates to that on temo-free plates

DADT(3) = KG_S  *(1-CFU/BMAX_HFIM)*A(3) - (KDRUG_S)  *A(3)  
DADT(4) = KG_LS *(1-CFU/BMAX_HFIM)*A(4) - (KDRUG_LS) *A(4)  
DADT(5) = KG_RES*(1-CFU/BMAX_HFIM)*A(5) - (KDRUG_RES)*A(5)  

$ERROR
TEMO1 = A(1)/VC*FU
CFU1  = A(3)+A(4)
RES1  = A(5)
IF (RES1.GT.CFU1) RES1 = CFU1

IF(PAP.EQ.0)  IPRED = LOG10(CFU1) 
IF(PAP.EQ.32) IPRED = LOG10(RES1) 

IF(PAP.EQ.0)  W  = THETA(15)
IF(PAP.EQ.32) W  = THETA(16)
Y = IPRED + W*EPS(1)

$THETA
(6) 		;1.CFU_T0_S
(0, 1.29) 	;2.KG_S
(0, 2.06) 	;3.EMAX_S
(0, 3.56) 	;4.EC50_S
(10)	 	;5.HILL_S
(1.55)	 	;6.CFU_T0_LS ; scaled
(0, 0.797) 	;7.KG_LS
(0, 0.777) 	;8.EMAX_LS
(0, 17.1)	;9.EC50_LS
(1.68)		;10.HILL_LS
(0.487)  	;11.CFU_T0_RES ; scaled
(0, 0.583)      ;12.KG_RES
(0, 0.00867)    ;13.KLIN_RES
(0, 10) 	;14.BMAX_HFIM
(0, 0.403) 	;15.RUV_TOTAL
(0, 0.614)      ;16.RUV_RES

$OMEGA 
0.1218636 	;1.IIV_CL                          
0.2899794 	;2.IIV_VC  

$SIGMA 1 FIX ;dummy
$SIM (12345) (54321) ONLYSIM
$TABLE REG ISOL PAP ID TIME CMT EVID IPRED Y TEMO1 NOAPPEND NOPRINT ONEHEADER FILE=simtab1
